# Supplementary material for: Expression of in vivo biotinylated recombinant antigens SAG1 and SAG2A from Toxoplasma gondii for improved seroepidemiological bead-based multiplex assays
Source: BMC Biotechnol. 2020 Oct 6;20:53. doi: 10.1186/s12896-020-00646-7 (PMC7542104; doi:10.1186/s12896-020-00646-7)
Supplement: Supplementary file 2 — Additional file 2. Sequence S1. [file 12896_2020_646_MOESM2_ESM.txt]

LOCUS       pAviTag_MBP_SAG1        4324 bp ds-DNA     circular     29-AUG-2017
DEFINITION  Vector for Expresso(R) cloning to add C-terminal biotinylation and
            6xHis tags, with rhamnose-inducible expression.
ACCESSION   .
VERSION     .
KEYWORDS    pAviTag C-His Kan
SOURCE      synthetic DNA construct
  ORGANISM  synthetic DNA construct
REFERENCE   1  (bases 1 to 2359)
  AUTHORS   Lucigen
  TITLE     Direct Submission
  JOURNAL   Exported Friday, Oct 09, 2015 from SnapGene 2.8.2
            http://www.snapgene.com
COMMENT     
COMMENT     
COMMENT     ApEinfo:methylated:1
FEATURES             Location/Qualifiers
     promoter        1..119
                     /note="rhaB promoter"
                     /note="promoter of the E. coli rhaBAD operon, conferring
                     tight induction with L-rhamnose and repression with
                     D-glucose in the presence of RhaR and RhaS (Giacalone et
                     al., 2006)"
                     /locus_tag="rhaB promoter"
                     /ApEinfo_label="rhaB promoter"
                     /ApEinfo_fwdcolor="pink"
                     /ApEinfo_revcolor="pink"
                     /ApEinfo_graphicformat="arrow_data {{0 1 2 0 0 -1} {} 0}
                     width 5 offset 0"
     CDS             2190..2234
                     /codon_start=1
                     /product="peptide tag that allows for enzymatic
                     biotinylation"
                     /note="AviTag(TM)"
                     /translation="GLNDIFEAQKIEWHE"
                     /locus_tag="AviTag"
                     /ApEinfo_label="AviTag"
                     /ApEinfo_fwdcolor="pink"
                     /ApEinfo_revcolor="pink"
                     /ApEinfo_graphicformat="arrow_data {{0 1 2 0 0 -1} {} 0}
                     width 5 offset 0"
     CDS             2235..2252
                     /codon_start=1
                     /product="6xHis affinity tag"
                     /note="6xHis"
                     /translation="HHHHHH"
                     /locus_tag="6xHis tag"
                     /ApEinfo_label="6xHis tag"
                     /ApEinfo_fwdcolor="#a1bdff"
                     /ApEinfo_revcolor="pink"
                     /ApEinfo_graphicformat="arrow_data {{0 1 2 0 0 -1} {} 0}
                     width 5 offset 0"
     misc_feature    join(1368..1707,1709..2144)
                     /locus_tag="SAG1 31-289"
                     /ApEinfo_label="SAG1 31-289"
                     /ApEinfo_fwdcolor="#40a3ff"
                     /ApEinfo_revcolor="green"
                     /ApEinfo_graphicformat="arrow_data {{0 1 2 0 0 -1} {} 0}
                     width 5 offset 0"
     misc_feature    186..1367
                     /locus_tag="6His-MBP-N10-TEV"
                     /ApEinfo_label="6His-MBP-N10-TEV"
                     /ApEinfo_fwdcolor="#ffcf61"
                     /ApEinfo_revcolor="green"
                     /ApEinfo_graphicformat="arrow_data {{0 1 2 0 0 -1} {} 0}
                     width 5 offset 0"
     rep_origin      2480..3067
                     /direction=RIGHT
                     /note="ori"
                     /note="high-copy-number ColE1/pMB1/pBR322/pUC origin of
                     replication"
                     /locus_tag="pBR322 ori"
                     /ApEinfo_label="pBR322 ori"
                     /ApEinfo_fwdcolor="pink"
                     /ApEinfo_revcolor="pink"
                     /ApEinfo_graphicformat="arrow_data {{0 1 2 0 0 -1} {} 0}
                     width 5 offset 0"
     CDS             complement(3130..3321)
                     /codon_start=1
                     /gene="rop"
                     /product="Rop protein, which maintains plasmids at low
                     copy number"
                     /note="rop"
                     /translation="MTKQEKTALNMARFIRSQTLTLLEKLNELDADEQADICESLHDH
                     A DELYRSCLARFGDDGENL"
                     /locus_tag="Rop protein"
                     /ApEinfo_label="Rop protein"
                     /ApEinfo_fwdcolor="pink"
                     /ApEinfo_revcolor="#ffa47c"
                     /ApEinfo_graphicformat="arrow_data {{0 1 2 0 0 -1} {} 0}
                     width 5 offset 0"
     CDS             complement(3322..4137)
                     /codon_start=1
                     /gene="aph(3')-Ia"
                     /product="aminoglycoside phosphotransferase"
                     /note="KanR"
                     /note="confers resistance to kanamycin in bacteria or G418
                     (Geneticin(R)) in eukaryotes"
                     /translation="MSHIQRETSCSRPRLNSNMDADLYGYKWARDNVGQSGATIYRLY
                     G
                     KPDAPELFLKHGKGSVANDVTDEMVRLNWLTEFMPLPTIKHFIRTPDDAWLLTTAIPG
                     K
                     TAFQVLEEYPDSGENIVDALAVFLRRLHSIPVCNCPFNGDRVFRLAQAQSRMNNGLVG
                     A
                     SDFDDERNGWPVEQVWKEMHKLLPFSPDSVVTHGDFSLDNLIFDEGKLIGCIDVGRVG
                     I ADRYQDLAILWNCLGEFSPSLQKRLFQKYGIDNPDMNKLQFHLMLDEFF"
                     /locus_tag="KanR"
                     /ApEinfo_label="KanR"
                     /ApEinfo_fwdcolor="pink"
                     /ApEinfo_revcolor="#a8ff85"
                     /ApEinfo_graphicformat="arrow_data {{0 1 2 0 0 -1} {} 0}
                     width 5 offset 0"
     promoter        complement(4138..4228)
                     /note="cat promoter"
                     /note="promoter of the E. coli cat gene encoding
                     chloramphenicol acetyltransferase"
                     /locus_tag="cat promoter"
                     /ApEinfo_label="cat promoter"
                     /ApEinfo_fwdcolor="pink"
                     /ApEinfo_revcolor="#bfbfbf"
                     /ApEinfo_graphicformat="arrow_data {{0 1 2 0 0 -1} {} 0}
                     width 5 offset 0"
ORIGIN
        1 caccacaatt cagcaaattg tgaacatcat cacgttcatc tttccctggt tgccaatggc
       61 ccattttcct gtcagtaacg agaaggtcgc gaattcaggc gctttttaga ctggtcgtag
      121 ggagaccaca acggtttccc tctagaaata attttgttta actataagaa ggagatatac
      181 atatgGGTTC TTCTATGAAA ATCGAAGAAG GTAAACTGGT AATCTGGATT AACGGCGATA
      241 AAGGCTATAA CGGTCTCGCT GAAGTCGGTA AGAAATTCGA GAAAGATACC GGAATTAAAG
      301 TCACCGTTGA GCATCCGGAT AAACTGGAAG AGAAATTCCC ACAGGTTGCG GCAACTGGCG
      361 ATGGCCCTGA CATTATCTTC TGGGCACACG ACCGCTTTGG TGGCTACGCT CAATCTGGCC
      421 TGTTGGCTGA AATCACCCCG GACAAAGCGT TCCAGGACAA GCTGTATCCG TTTACCTGGG
      481 ATGCCGTACG TTACAACGGC AAGCTGATTG CTTACCCGAT CGCTGTTGAA GCGTTATCGC
      541 TGATTTATAA CAAAGATCTG CTGCCGAACC CGCCAAAAAC CTGGGAAGAG ATCCCGGCGC
      601 TGGATAAAGA ACTGAAAGCG AAAGGTAAGA GCGCGCTGAT GTTCAACCTG CAAGAACCGT
      661 ACTTCACCTG GCCGCTGATT GCTGCTGACG GGGGTTATGC GTTCAAGTAT GAAAACGGCA
      721 AGTACGACAT TAAAGACGTG GGCGTGGATA ACGCTGGCGC GAAAGCGGGT CTGACCTTCC
      781 TGGTTGACCT GATTAAAAAC AAACACATGA ATGCAGACAC CGATTACTCC ATCGCAGAAG
      841 CTGCCTTTAA TAAAGGCGAA ACAGCGATGA CCATCAACGG CCCGTGGGCA TGGTCCAACA
      901 TCGACACCAG CAAAGTGAAT TATGGTGTAA CGGTACTGCC GACCTTCAAG GGTCAACCAT
      961 CCAAACCGTT CGTTGGCGTG CTGAGCGCAG GTATTAACGC CGCCAGTCCG AACAAAGAGC
     1021 TGGCAAAAGA GTTCCTCGAA AACTATCTGC TGACTGATGA AGGTCTGGAA GCGGTTAATA
     1081 AAGACAAACC GCTGGGTGCC GTAGCGCTGA AGTCTTACGA GGAAGAGTTG GCGAAAGATC
     1141 CACGTATTGC CGCCACTATG GAAAACGCCC AGAAAGGTGA AATCATGCCG AACATCCCGC
     1201 AGATGTCCGC TTTCTGGTAT GCCGTGCGTA CTGCGGTGAT CAACGCCGCC AGCGGTCGTC
     1261 AGACTGTCGA TGAAGCCCTG AAAGACGCGC AGACTAATTC GAGCTCGAAC AACAACAACA
     1321 ATAACAATAA CAACAACCTC GGGATCGAGG AAAACCTGta cttccaaTCG GATCCCCCTC
     1381 TTGTTGCCAA TCAAGTTGTC ACCTGCCCAG ATAAAAAATC GACAGCCGCG GTCATTCTCA
     1441 CACCGACGGA GAACCACTTC ACTCTCAAGT GCCCTAAAAC AGCGCTCACA GAGCCTCCCA
     1501 CTCTTGCGTA CTCACCCAAC AGGCAAATCT GCCCAGCGGG TACTACAAGT AGCTGTACAT
     1561 CAAAGGCTGT AACATTGAGC TCCTTGATTC CTGAAGCAGA AGATAGCTGG TGGACGGGGG
     1621 ATTCTGCTAG TCTCGACACG GCAGGCATCA AACTCACAGT TCCAATCGAG AAGTTCCCCG
     1681 TGACAACGCA GACGTTTGTG GTCGGTTgCA TCAAGGGAGA CGACGCACAG AGTTGTATGG
     1741 TCACGGTGAC AGTACAAGCC AGAGCCTCAT CGGTCGTCAA TAATGTCGCA AGGTGCTCCT
     1801 ACGGTGCAGA CAGCACTCTT GGTCCTGTCA AGTTGTCTGC GGAAGGACCC ACTACAATGA
     1861 CCCTCGTGTG CGGGAAAGAT GGAGTCAAAG TTCCTCAAGA CAACAATCAG TACTGTTCCG
     1921 GGACGACGCT GACTGGTTGC AACGAGAAAT CGTTCAAAGA TATTTTGCCA AAATTAACTG
     1981 AGAACCCGTG GCAGGGTAAC GCTTCGAGTG ATAAGGGTGC CACGCTAACG ATCAAGAAGG
     2041 AAGCATTTCC AGCCGAGTCA AAAAGCGTCA TTATTGGATG CACAGGGGGA TCGCCTGAGA
     2101 AGCATCACTG TACCGTGAAA CTGGAGTTTG CCGGGGCTGC AGGGGCCCta agcttatcca
     2161 ccccgccgac cccgagcact cctcctaccg gtctgaacga catcttcgag gctcagaaaa
     2221 tcgaatggca cgaacatcat caccaccatc actaatagag cggccgccac cgctgagcaa
     2281 taactagcat aaccccttgg ggcctctaaa cgggtcttga ggggtttttt gctgaaagga
     2341 ggaactatat ccgggtaacg aattcaagct tgatatcatt caggacgagc ctcagactcc
     2401 agcgtaactg gactgcaatc aactcactgg ctcaccttca cgggtgggcc tttcttcggt
     2461 agaaaatcaa aggatcttct tgagatcctt tttttctgcg cgtaatctgc tgcttgcaaa
     2521 caaaaaaacc accgctacca gcggtggttt gtttgccgga tcaagagcta ccaactcttt
     2581 ttccgaggta actggcttca gcagagcgca gataccaaat actgttcttc tagtgtagcc
     2641 gtagttaggc caccacttca agaactctgt agcaccgcct acatacctcg ctctgctaat
     2701 cctgttacca gtggctgctg ccagtggcga taagtcgtgt cttaccgggt tggactcaag
     2761 acgatagtta ccggataagg cgcagcggtc gggctgaacg gggggttcgt gcacacagcc
     2821 cagcttggag cgaacgacct acaccgaact gagataccta cagcgtgagc tatgagaaag
     2881 cgccacgctt cccgaaggga gaaaggcgga caggtatccg gtaagcggca gggtcggaac
     2941 aggagagcgc acgagggagc ttccaggggg aaacgcctgg tatctttata gtcctgtcgg
     3001 gtttcgccac ctctgacttg agcatcgatt tttgtgatgc tcgtcagggg ggcggagcct
     3061 atggaaaaac gccagcaacg cagaaaggcc cacccgaagg tgagccaggt gattacattt
     3121 gggccctcat cagaggtttt caccgtcatc accgaaacgc gcgaggcagc tgcggtaaag
     3181 ctcatcagcg tggtcgtgaa gcgattcaca gatgtctgcc tgttcatccg cgtccagctc
     3241 gttgagtttc tccagaagcg ttaatgtctg gcttctgata aagcgggcca tgttaagggc
     3301 ggttttttcc tgtttggtca tttagaaaaa ctcatcgagc atcaagtgaa actgcaattt
     3361 attcatatca ggattatcaa taccatattt ttgaaaaagc cgtttctgta atgaaggaga
     3421 aaactcaccg aggcagttcc ataggatggc aagatcctgg tatcggtctg cgattccgac
     3481 tcgtccaaca tcaatacaac ctattaattt cccctcgtca aaaataaggt tatcaagtga
     3541 gaaatcacca tgagtgacga ctgaatccgg tgagaatggc aaaagcttat gcatttcttt
     3601 ccagacttgt tcaacaggcc agccattacg ctcgtcatca aaatcactcg caccaaccaa
     3661 accgttattc attcgtgatt gcgcctgagc gagacgaaat acgcgatcgc cgttaaaagg
     3721 acaattacaa acaggaatcg aatgcaaccg gcgcaggaac actgccagcg catcaacaat
     3781 attttcacct gaatcaggat attcttctaa tacctggaat gctgttttcc ctgggatcgc
     3841 agtggtgagt aaccatgcat catcaggagt acggataaaa tgcttgatgg tcggaagagg
     3901 cataaattcc gtcagccagt ttagcctgac catctcatct gtaacatcat tggcaacgct
     3961 acctttgcca tgtttcagaa acaactctgg cgcatcgggc ttcccataca atcgatagat
     4021 tgtcgcacct gattgcccga cattatcgcg agcccattta tacccatata aatcagcatc
     4081 catgttggaa tttaatcgcg gcctcgagca agacgtttcc cgttgaatat ggctcatagc
     4141 tcctgaaaat ctcgataact caaaaaatac gcccggtagt gatcttattt cattatggtg
     4201 aaagttggaa cctcttacgt gccgatcaag tcaaaagcct ccggtcggag gcttttgact
     4261 ttctgctatg gaggtcaggt atgatttaaa tggtcagtat tgagcgatat ctagagaatt
     4321 cgtc     
//
