# Supplementary material for: Expression of in vivo biotinylated recombinant antigens SAG1 and SAG2A from Toxoplasma gondii for improved seroepidemiological bead-based multiplex assays
Source: BMC Biotechnol. 2020 Oct 6;20:53. doi: 10.1186/s12896-020-00646-7 (PMC7542104; doi:10.1186/s12896-020-00646-7)
Supplement: Supplementary file 3 — Additional file 3. Sequence S2. [file 12896_2020_646_MOESM3_ESM.txt]

LOCUS       pAviTag_MBP_SAG2A        3982 bp    DNA        circular     03-SEP-2020
DEFINITION  Vector for Expresso(R) cloning to add C-terminal biotinylation and
            6xHis tags, with rhamnose-inducible expression.
ACCESSION   .
VERSION     .
KEYWORDS    pAviTag C-His Kan
SOURCE      synthetic DNA construct
  ORGANISM  synthetic DNA construct
REFERENCE   1  (bases 1 to 2359)
  AUTHORS   Lucigen
  TITLE     Direct Submission
  JOURNAL   Exported Friday, Oct 09, 2015 from SnapGene 2.8.2
            http://www.snapgene.com
COMMENT     
COMMENT     ApEinfo:methylated:1
FEATURES             Location/Qualifiers
     promoter        1..119
                     /note="rhaB promoter"
                     /note="promoter of the E. coli rhaBAD operon, conferring
                     tight induction with L-rhamnose and repression with
                     D-glucose in the presence of RhaR and RhaS (Giacalone et
                     al., 2006)"
                     /locus_tag="rhaB promoter"
                     /label="rhaB promoter"
                     /ApEinfo_label="rhaB promoter"
                     /ApEinfo_fwdcolor="pink"
                     /ApEinfo_revcolor="pink"
                     /ApEinfo_graphicformat="arrow_data {{0 1 2 0 0 -1} {} 0}
                     width 5 offset 0"
     CDS             1848..1892
                     /codon_start=1
                     /product="peptide tag that allows for enzymatic
                     biotinylation"
                     /note="AviTag(TM)"
                     /translation="GLNDIFEAQKIEWHE"
                     /locus_tag="AviTag"
                     /label="AviTag"
                     /ApEinfo_label="AviTag"
                     /ApEinfo_fwdcolor="pink"
                     /ApEinfo_revcolor="pink"
                     /ApEinfo_graphicformat="arrow_data {{0 1 2 0 0 -1} {} 0}
                     width 5 offset 0"
     misc_feature    1368..1802
                     /locus_tag="SAG2A"
                     /label="SAG2A"
                     /ApEinfo_label="SAG2A"
                     /ApEinfo_fwdcolor="#d7a7ff"
                     /ApEinfo_revcolor="green"
                     /ApEinfo_graphicformat="arrow_data {{0 1 2 0 0 -1} {} 0}
                     width 5 offset 0"
     CDS             1893..1910
                     /codon_start=1
                     /product="6xHis affinity tag"
                     /note="6xHis"
                     /translation="HHHHHH"
                     /locus_tag="6xHis tag"
                     /label="6xHis tag"
                     /ApEinfo_label="6xHis tag"
                     /ApEinfo_fwdcolor="#a1bdff"
                     /ApEinfo_revcolor="pink"
                     /ApEinfo_graphicformat="arrow_data {{0 1 2 0 0 -1} {} 0}
                     width 5 offset 0"
     misc_feature    186..1367
                     /locus_tag="6His-MBP-N10-TEV"
                     /label="6His-MBP-N10-TEV"
                     /ApEinfo_label="6His-MBP-N10-TEV"
                     /ApEinfo_fwdcolor="#ffcf61"
                     /ApEinfo_revcolor="green"
                     /ApEinfo_graphicformat="arrow_data {{0 1 2 0 0 -1} {} 0}
                     width 5 offset 0"
     rep_origin      2138..2725
                     /direction=RIGHT
                     /note="ori"
                     /note="high-copy-number ColE1/pMB1/pBR322/pUC origin of
                     replication"
                     /locus_tag="pBR322 ori"
                     /label="pBR322 ori"
                     /ApEinfo_label="pBR322 ori"
                     /ApEinfo_fwdcolor="pink"
                     /ApEinfo_revcolor="pink"
                     /ApEinfo_graphicformat="arrow_data {{0 1 2 0 0 -1} {} 0}
                     width 5 offset 0"
     CDS             complement(2788..2979)
                     /codon_start=1
                     /gene="rop"
                     /product="Rop protein, which maintains plasmids at low
                     copy number"
                     /note="rop"
                     /translation="MTKQEKTALNMARFIRSQTLTLLEKLNELDADEQADICESLHDH
                     A DELYRSCLARFGDDGENL"
                     /locus_tag="Rop protein"
                     /label="Rop protein"
                     /ApEinfo_label="Rop protein"
                     /ApEinfo_fwdcolor="pink"
                     /ApEinfo_revcolor="#ffa47c"
                     /ApEinfo_graphicformat="arrow_data {{0 1 2 0 0 -1} {} 0}
                     width 5 offset 0"
     CDS             complement(2980..3795)
                     /codon_start=1
                     /gene="aph(3')-Ia"
                     /product="aminoglycoside phosphotransferase"
                     /note="KanR"
                     /note="confers resistance to kanamycin in bacteria or G418
                     (Geneticin(R)) in eukaryotes"
                     /translation="MSHIQRETSCSRPRLNSNMDADLYGYKWARDNVGQSGATIYRLY
                     G
                     KPDAPELFLKHGKGSVANDVTDEMVRLNWLTEFMPLPTIKHFIRTPDDAWLLTTAIPG
                     K
                     TAFQVLEEYPDSGENIVDALAVFLRRLHSIPVCNCPFNGDRVFRLAQAQSRMNNGLVG
                     A
                     SDFDDERNGWPVEQVWKEMHKLLPFSPDSVVTHGDFSLDNLIFDEGKLIGCIDVGRVG
                     I ADRYQDLAILWNCLGEFSPSLQKRLFQKYGIDNPDMNKLQFHLMLDEFF"
                     /locus_tag="KanR"
                     /label="KanR"
                     /ApEinfo_label="KanR"
                     /ApEinfo_fwdcolor="pink"
                     /ApEinfo_revcolor="#a8ff85"
                     /ApEinfo_graphicformat="arrow_data {{0 1 2 0 0 -1} {} 0}
                     width 5 offset 0"
     promoter        complement(3796..3886)
                     /note="cat promoter"
                     /note="promoter of the E. coli cat gene encoding
                     chloramphenicol acetyltransferase"
                     /locus_tag="cat promoter"
                     /label="cat promoter"
                     /ApEinfo_label="cat promoter"
                     /ApEinfo_fwdcolor="pink"
                     /ApEinfo_revcolor="#bfbfbf"
                     /ApEinfo_graphicformat="arrow_data {{0 1 2 0 0 -1} {} 0}
                     width 5 offset 0"
ORIGIN
        1 caccacaatt cagcaaattg tgaacatcat cacgttcatc tttccctggt tgccaatggc
       61 ccattttcct gtcagtaacg agaaggtcgc gaattcaggc gctttttaga ctggtcgtag
      121 ggagaccaca acggtttccc tctagaaata attttgttta actataagaa ggagatatac
      181 atatgGGTTC TTCTATGAAA ATCGAAGAAG GTAAACTGGT AATCTGGATT AACGGCGATA
      241 AAGGCTATAA CGGTCTCGCT GAAGTCGGTA AGAAATTCGA GAAAGATACC GGAATTAAAG
      301 TCACCGTTGA GCATCCGGAT AAACTGGAAG AGAAATTCCC ACAGGTTGCG GCAACTGGCG
      361 ATGGCCCTGA CATTATCTTC TGGGCACACG ACCGCTTTGG TGGCTACGCT CAATCTGGCC
      421 TGTTGGCTGA AATCACCCCG GACAAAGCGT TCCAGGACAA GCTGTATCCG TTTACCTGGG
      481 ATGCCGTACG TTACAACGGC AAGCTGATTG CTTACCCGAT CGCTGTTGAA GCGTTATCGC
      541 TGATTTATAA CAAAGATCTG CTGCCGAACC CGCCAAAAAC CTGGGAAGAG ATCCCGGCGC
      601 TGGATAAAGA ACTGAAAGCG AAAGGTAAGA GCGCGCTGAT GTTCAACCTG CAAGAACCGT
      661 ACTTCACCTG GCCGCTGATT GCTGCTGACG GGGGTTATGC GTTCAAGTAT GAAAACGGCA
      721 AGTACGACAT TAAAGACGTG GGCGTGGATA ACGCTGGCGC GAAAGCGGGT CTGACCTTCC
      781 TGGTTGACCT GATTAAAAAC AAACACATGA ATGCAGACAC CGATTACTCC ATCGCAGAAG
      841 CTGCCTTTAA TAAAGGCGAA ACAGCGATGA CCATCAACGG CCCGTGGGCA TGGTCCAACA
      901 TCGACACCAG CAAAGTGAAT TATGGTGTAA CGGTACTGCC GACCTTCAAG GGTCAACCAT
      961 CCAAACCGTT CGTTGGCGTG CTGAGCGCAG GTATTAACGC CGCCAGTCCG AACAAAGAGC
     1021 TGGCAAAAGA GTTCCTCGAA AACTATCTGC TGACTGATGA AGGTCTGGAA GCGGTTAATA
     1081 AAGACAAACC GCTGGGTGCC GTAGCGCTGA AGTCTTACGA GGAAGAGTTG GCGAAAGATC
     1141 CACGTATTGC CGCCACTATG GAAAACGCCC AGAAAGGTGA AATCATGCCG AACATCCCGC
     1201 AGATGTCCGC TTTCTGGTAT GCCGTGCGTA CTGCGGTGAT CAACGCCGCC AGCGGTCGTC
     1261 AGACTGTCGA TGAAGCCCTG AAAGACGCGC AGACTAATTC GAGCTCGAAC AACAACAACA
     1321 ATAACAATAA CAACAACCTC GGGATCGAGG AAAACCTGta cttccaaTCC ACCACCGAGA
     1381 CGCCAGCGCC CATTGAGTGC ACTGCCGGCG CAACGAAGAC TGTTGAGGCA CCCTCCAGTG
     1441 GTTCCGTTGT CTTCCAATGT GGGGATAAAC TAACCATCAG TCCCAGTGGC GAAGGTGATG
     1501 TCTTTTATGG CAAGGAATGC ACAGACTCGA GGAAGTTGAC GACTGTCCTT CCAGGTGCGG
     1561 TCTTGAAAGC TAAGGTCGAG CAGCCCCCGA AAGGTCCTGC TACCTACACA CTGTCTTACG
     1621 ACGGTACTCC CGAGAAACCT CAGGTTCTCT GTTACAAGTG CGTTGCCGAA GCAGGTGCTC
     1681 CCGCTGGTCG AAATAATGAT GGTGGTTCTA GCGCTCCGAC GCCTAAAGAC TGCAAACTCA
     1741 TTGTTCGCGT TCCGGGTGCC GATGGCCGTG TCACATCTGG GTTTGACCCT GTGTCTCTCA
     1801 CGGCCCtaag cttatccacc ccgccgaccc cgagcactcc tcctaccggt ctgaacgaca
     1861 tcttcgaggc tcagaaaatc gaatggcacg aacatcatca ccaccatcac taatagagcg
     1921 gccgccaccg ctgagcaata actagcataa ccccttgggg cctctaaacg ggtcttgagg
     1981 ggttttttgc tgaaaggagg aactatatcc gggtaacgaa ttcaagcttg atatcattca
     2041 ggacgagcct cagactccag cgtaactgga ctgcaatcaa ctcactggct caccttcacg
     2101 ggtgggcctt tcttcggtag aaaatcaaag gatcttcttg agatcctttt tttctgcgcg
     2161 taatctgctg cttgcaaaca aaaaaaccac cgctaccagc ggtggtttgt ttgccggatc
     2221 aagagctacc aactcttttt ccgaggtaac tggcttcagc agagcgcaga taccaaatac
     2281 tgttcttcta gtgtagccgt agttaggcca ccacttcaag aactctgtag caccgcctac
     2341 atacctcgct ctgctaatcc tgttaccagt ggctgctgcc agtggcgata agtcgtgtct
     2401 taccgggttg gactcaagac gatagttacc ggataaggcg cagcggtcgg gctgaacggg
     2461 gggttcgtgc acacagccca gcttggagcg aacgacctac accgaactga gatacctaca
     2521 gcgtgagcta tgagaaagcg ccacgcttcc cgaagggaga aaggcggaca ggtatccggt
     2581 aagcggcagg gtcggaacag gagagcgcac gagggagctt ccagggggaa acgcctggta
     2641 tctttatagt cctgtcgggt ttcgccacct ctgacttgag catcgatttt tgtgatgctc
     2701 gtcagggggg cggagcctat ggaaaaacgc cagcaacgca gaaaggccca cccgaaggtg
     2761 agccaggtga ttacatttgg gccctcatca gaggttttca ccgtcatcac cgaaacgcgc
     2821 gaggcagctg cggtaaagct catcagcgtg gtcgtgaagc gattcacaga tgtctgcctg
     2881 ttcatccgcg tccagctcgt tgagtttctc cagaagcgtt aatgtctggc ttctgataaa
     2941 gcgggccatg ttaagggcgg ttttttcctg tttggtcatt tagaaaaact catcgagcat
     3001 caagtgaaac tgcaatttat tcatatcagg attatcaata ccatattttt gaaaaagccg
     3061 tttctgtaat gaaggagaaa actcaccgag gcagttccat aggatggcaa gatcctggta
     3121 tcggtctgcg attccgactc gtccaacatc aatacaacct attaatttcc cctcgtcaaa
     3181 aataaggtta tcaagtgaga aatcaccatg agtgacgact gaatccggtg agaatggcaa
     3241 aagcttatgc atttctttcc agacttgttc aacaggccag ccattacgct cgtcatcaaa
     3301 atcactcgca ccaaccaaac cgttattcat tcgtgattgc gcctgagcga gacgaaatac
     3361 gcgatcgccg ttaaaaggac aattacaaac aggaatcgaa tgcaaccggc gcaggaacac
     3421 tgccagcgca tcaacaatat tttcacctga atcaggatat tcttctaata cctggaatgc
     3481 tgttttccct gggatcgcag tggtgagtaa ccatgcatca tcaggagtac ggataaaatg
     3541 cttgatggtc ggaagaggca taaattccgt cagccagttt agcctgacca tctcatctgt
     3601 aacatcattg gcaacgctac ctttgccatg tttcagaaac aactctggcg catcgggctt
     3661 cccatacaat cgatagattg tcgcacctga ttgcccgaca ttatcgcgag cccatttata
     3721 cccatataaa tcagcatcca tgttggaatt taatcgcggc ctcgagcaag acgtttcccg
     3781 ttgaatatgg ctcatagctc ctgaaaatct cgataactca aaaaatacgc ccggtagtga
     3841 tcttatttca ttatggtgaa agttggaacc tcttacgtgc cgatcaagtc aaaagcctcc
     3901 ggtcggaggc ttttgacttt ctgctatgga ggtcaggtat gatttaaatg gtcagtattg
     3961 agcgatatct agagaattcg tc   
//
