# Supplementary material for: Expression of in vivo biotinylated recombinant antigens SAG1 and SAG2A from Toxoplasma gondii for improved seroepidemiological bead-based multiplex assays
Source: BMC Biotechnol. 2020 Oct 6;20:53. doi: 10.1186/s12896-020-00646-7 (PMC7542104; doi:10.1186/s12896-020-00646-7)
Supplement: Supplementary file 5 — Additional file 5. Sequence S3. [file 12896_2020_646_MOESM5_ESM.txt]

LOCUS       pBAD1030G_TB            5096 bp ds-DNA     circular     29-AUG-2017
DEFINITION  Cloning vector pRSF1030G, complete sequence.
ACCESSION   KP899257
VERSION     KP899257.1  GI:836714836
KEYWORDS    .
SOURCE      Cloning vector pRSF1030G
  ORGANISM  Cloning vector pRSF1030G other sequences; artificial sequences;
            vectors.
REFERENCE   1  (bases 1 to 3359)
  AUTHORS   Chakravartty,V. and Cronan,J.E.
  TITLE     A series of medium and high copy number arabinose-inducible
            Escherichia coli expression vectors compatible with pBR322 and
            pACYC184
  JOURNAL   Plasmid 81, 21-26 (2015)
   PUBMED   26021570
  REMARK    Publication Status: Available-Online prior to print
REFERENCE   2  (bases 1 to 3359)
  AUTHORS   Chakravartty,V. and Cronan,J.E.
  TITLE     Direct Submission
  JOURNAL   Submitted (06-MAR-2015) Microbiology, University of Illinois, 601S.
            Goodwin Ave, Urbana, IL 61801, USA
COMMENT     
COMMENT     ApEinfo:methylated:1
FEATURES             Location/Qualifiers
     gene            complement(96..974)
                     /gene="araC"
                     /locus_tag="araC"
                     /ApEinfo_label="araC"
                     /ApEinfo_fwdcolor="pink"
                     /ApEinfo_revcolor="pink"
                     /ApEinfo_graphicformat="arrow_data {{0 1 2 0 0 -1} {} 0}
                     width 5 offset 0"
     misc_feature    1323..2045
                     /locus_tag="TEV protease"
                     /ApEinfo_label="TEV protease"
                     /ApEinfo_fwdcolor="#5095bf"
                     /ApEinfo_revcolor="green"
                     /ApEinfo_graphicformat="arrow_data {{0 1 2 0 0 -1} {} 0}
                     width 5 offset 0"
     gene            complement(4282..4815)
                     /gene="aacC1"
                     /locus_tag="GentR"
                     /ApEinfo_label="GentR"
                     /ApEinfo_fwdcolor="pink"
                     /ApEinfo_revcolor="#993366"
                     /ApEinfo_graphicformat="arrow_data {{0 1 2 0 0 -1} {} 0}
                     width 5 offset 0"
     misc_feature    2094..3056
                     /locus_tag="BirA"
                     /ApEinfo_label="BirA"
                     /ApEinfo_fwdcolor="#ff7171"
                     /ApEinfo_revcolor="green"
                     /ApEinfo_graphicformat="arrow_data {{0 1 2 0 0 -1} {} 0}
                     width 5 offset 0"
     misc_feature    join(2046..2061,2063..2065)
                     /locus_tag="tev site"
                     /ApEinfo_label="tev site"
                     /ApEinfo_fwdcolor="#6cbe43"
                     /ApEinfo_revcolor="green"
                     /ApEinfo_graphicformat="arrow_data {{0 1 2 0 0 -1} {} 0}
                     width 5 offset 0"
     misc_feature    3698..4199
                     /locus_tag="RSF1030 ori"
                     /ApEinfo_label="RSF1030 ori"
                     /ApEinfo_fwdcolor="#ff73fb"
                     /ApEinfo_revcolor="green"
                     /ApEinfo_graphicformat="arrow_data {{0 1 2 0 0 -1} {} 0}
                     width 5 offset 0"
     misc_feature    join(2067..2068,2070..2093)
                     /locus_tag="HA-tag"
                     /ApEinfo_label="HA-tag"
                     /ApEinfo_fwdcolor="#ffdd4e"
                     /ApEinfo_revcolor="green"
                     /ApEinfo_graphicformat="arrow_data {{0 1 2 0 0 -1} {} 0}
                     width 5 offset 0"
     misc_feature    1001..1304
                     /locus_tag="araPm"
                     /ApEinfo_label="araPm"
                     /ApEinfo_fwdcolor="#ffdd74"
                     /ApEinfo_revcolor="green"
                     /ApEinfo_graphicformat="arrow_data {{0 1 2 0 0 -1} {} 0}
                     width 5 offset 0"
ORIGIN
        1 atcgatgcat aatgtgcctg tcaaatggac gaagcaggga ttctgcaaac cctatgctac
       61 tccgtcaagc cgtcaattgt ctgattcgtt accaattatg acaacttgac ggctacatca
      121 ttcacttttt cttcacaacc ggcacggaac tcgctcgggc tggccccggt gcatttttta
      181 aatacccgcg agaaatagag ttgatcgtca aaaccaacat tgcgaccgac ggtggcgata
      241 ggcatccggg tggtgctcaa aagcagcttc gcctggctga tacgttggtc ctcgcgccag
      301 cttaagacgc taatccctaa ctgctggcgg aaaagatgtg acagacgcga cggcgacaag
      361 caaacatgct gtgcgacgct ggcgatatca aaattgctgt ctgccaggtg atcgctgatg
      421 tactgacaag cctcgcgtac ccgattatcc atcggtggat ggagcgactc gttaatcgct
      481 tccatgcgcc gcagtaacaa ttgctcaagc agatttatcg ccagcagctc cgaatagcgc
      541 ccttcccctt gcccggcgtt aatgatttgc ccaaacaggt cgctgaaatg cggctggtgc
      601 gcttcatccg ggcgaaagaa ccccgtattg gcaaatattg acggccagtt aagccattca
      661 tgccagtagg cgcgcggacg aaagtaaacc cactggtgat accattcgcg agcctccgga
      721 tgacgaccgt agtgatgaat ctctcctggc gggaacagca aaatatcacc cggtcggcaa
      781 acaaattctc gtccctgatt tttcaccacc ccctgaccgc gaatggtgag attgagaata
      841 taacctttca ttcccagcgg tcggtcgata aaaaaatcga gataaccgtt ggcctcaatc
      901 ggcgttaaac ccgccaccag atgggcatta aacgagtatc ccggcagcag gggatcattt
      961 tgcgcttcag ccatactttt catactcccg ccattcagag aagaaaccaa ttgtccatat
     1021 tgcatcagac attgccgtca ctgcgtcttt tactggctct tctcgctaac caaaccggta
     1081 accccgctta ttaaaagcat tctgtaacaa agcgggacca aagccatgac aaaaacgcgt
     1141 aacaaaagtg tctataatca cggcagaaaa gtccacattg attatttgca cggcgtcaca
     1201 ctttgctatg ccatagcatt tttatccata agattagcgg atcctacctg acgcttttta
     1261 tcgcaactct ctactgtttc tccatacccg tttttttggg ctagcaggag gaattcaccA
     1321 TGggagaaag cttgtttaag gggccgcgtg attacaaccc gatatcgagc accatttgtc
     1381 atttgacgaa tgaatctgat gggcacacaa catcgttgta tggtattgga tttggtccct
     1441 tcatcattac aaacaagcac ttgtttagaa gaaataatgg aacactgttg gtccaatcac
     1501 tacatggtgt attcaaggtc aagaacacca cgactttgca acaacacctc attgatggga
     1561 gggacatgat aattattcgc atgcctaagg atttcccacc atttcctcaa aagctgaaat
     1621 ttagagagcc acaaagggaa gagcgcatat gtcttgtgac aaccaacttc caaactaaga
     1681 gcatgtctag catggtgtca gacactagtt gcacattccc ttcatctgat ggcatattct
     1741 ggaagcattg gattcaaacc aaggatgggc agtgtggcag tccattagta tcaactagag
     1801 atgggttcat tgttggtata cactcagcat cgaatttcac caacacaaac aattatttca
     1861 caagcgtgcc gaaaaacttc atggaattgt tgacaaatca ggaggcgcag cagtgggtta
     1921 gtggttggcg attaaatgct gactcagtat tgtggggggg ccataaagtt ttcatggtga
     1981 aacctgaaga gccttttcag ccagttaagg aagcgactca actcatgaat cgtcgtcgcc
     2041 gtcgcGAGAA CCTGTACTTC CAGGGaTAtC CGTATGACGT TCCGGACTAC GCTATGAAGG
     2101 ATAACACCGT GCCACTGAAA TTGATTGCCC TGTTAGCGAA CGGTGAATTT CACTCTGGCG
     2161 AGCAGTTGGG TGAAACGCTG GGAATGAGCC GGGCGGCTAT TAATAAACAC ATTCAGACAC
     2221 TGCGTGACTG GGGCGTTGAT GTCTTTACCG TTCCGGGTAA AGGATACAGC CTGCCTGAGC
     2281 CCATCCAGTT ACTTAATGCT GAACAGATAT TGGGTCAGCT GGATGGCGGT AGTGTAGCCG
     2341 TGCTGCCAGT TATTGACTCC ACGAATCAGT ACCTTCTTGA TCGTATCGGA GAGCTTAAAT
     2401 CGGGCGATGC CTGTGTTGCA GAATACCAGC AGGCTGGCCG TGGTCGCCGG GGGCGGAAAT
     2461 GGTTTTCGCC TTTTGGCGCA AACTTATATT TGTCGATGTT CTGGCGTCTG GAACAAGGCC
     2521 CGGCGGCGGC GATTGGTTTA AGTCTGGTTA TCGGTATCGT GATGGCGGAA GTATTACGCA
     2581 AGCTGGGAGC AGATAAAGTT CGTGTCAAAT GGCCTAATGA CCTCTATCTG CAGGATCGCA
     2641 AGCTGGCAGG CATTCTTGTG GAGCTGACTG GCAAAACTGG CGATGCGGCG CAAATAGTCA
     2701 TTGGAGCCGG GATCAACATG GCAATGCGCC GTGTTGAAGA GAGTGTCGTT AATCAGGGGT
     2761 GGATCACGCT GCAGGAAGCG GGGATCAATC TCGATCGTAA TACGTTGGCG GCCATGCTAA
     2821 TACGTGAATT ACGTGCTGCG TTGGAACTCT TCGAACAAGA AGGATTGGCA CCTTATCTGT
     2881 CGCGCTGGGA AAAGCTGGAT AATTTTATTA ATCGCCCAGT GAAACTTATC ATTGGTGATA
     2941 AAGAAATATT TGGCATTTCA CGCGGAATAG ACAAACAGGG GGCTTTATTA CTTGAGCAGG
     3001 ATGGAATAAT AAAACCCTGG ATGGGCGGTG AAATATCCCT GCGTAGTGCA GAAAAAtaag
     3061 tacccgggga tcctctagag tcgacctgca ggcatgcaag cttggctgtt ttggcggatg
     3121 agagaagatt ttcagcctga tacagattaa atcagaacgc agaagcggtc tgataaaaca
     3181 gaatttgcct ggcggcagta gcgcggtggt cccacctgac cccatgccga actcagaagt
     3241 gaaacgccgt agcgccgatg gtagtgtggg gtctccccat gcgagagtag ggaactgcca
     3301 ggcatcaaat aaaacgaaag gctcagtcga aagactgggc ctttcgtttt atctgttgtt
     3361 tgtcggtgaa cgctctcctg agtaggacaa atccgccggg agcggatttg aacgttgcga
     3421 agcaacggcc cggagggtgg cgggcaggac gcccgccata aactgccagg catcaaatta
     3481 agcagaaggc catcctgacg gatggccttt ttgcgtttct acaaactctt ttgtttattt
     3541 ttctaaatac attcaaatat gtatccgctc catgtgagca aaaagcaaag caccggaaga
     3601 agccaacgcc gcaggcgttt ttccataggc tccgcccccc tgacgagcat cacaaaaatc
     3661 gacgctcaag ccagaggtgg cgaaacccga caggactata aagataccag gcgtttcccc
     3721 ctggaagctc cctcgtgcgc tctcctgttc cgaccctgcc gcttaccgga tacctgtccg
     3781 cctttctccc ttcgggaagc gtggcgcttt ctcatagctc acgctgttgg tatctcagtt
     3841 cggtgtaggt cgttcgctcc aagctgggct gtgtgcacga accccccgtt cagcccgacc
     3901 gctgcgcctt atccggtaac tatcgtcttg agtccaaccc ggtaagacac gacttatcgc
     3961 cactggcagc agccattggt aactgattta gaggagtttg tcttgaagtt atgcacctgt
     4021 taaggctaaa ctgaaagaac agattttggt gactgcgctc ctccaagcca gttaccttgg
     4081 ttcaaagagt tggtagctca gcgaaccttg agaaaaccac cgttggtagc ggtggttttt
     4141 ctttatttat gagatgatga atcaatcggt ctatcaagtc aacgaacagc tattccgttc
     4201 gagctcgaat tggccgcggc gttgtgacaa tttaccgaac aactccgcgg ccgggaagcc
     4261 gatctcggct tgaacgaatt gttaggtggc ggtacttggg tcgatatcaa agtgcatcac
     4321 ttcttcccgt atgcccaact ttgtatagag agccactgcg ggatcgtcac cgtaatctgc
     4381 ttgcacgtag atcacataag caccaagcgc gttggcctca tgcttgagga gattgatgag
     4441 cgcggtggca atgccctgcc tccggtgctc gccggagact gcgagatcat agatatagat
     4501 ctcactacgc ggctgctcaa acctgggcag aacgtaagcc gcgagagcgc caacaaccgc
     4561 ttcttggtcg aaggcagcaa gcgcgatgaa tgtcttacta cggagcaagt tcccgaggta
     4621 atcggagtcc ggctgatgtt gggagtaggt ggctacgtct ccgaactcac gaccgaaaag
     4681 atcaagagca gcccgcatgg atttgacttg gtcagggccg agcctacatg tgcgaatgat
     4741 gcccatactt gagccaccta actttgtttt agggcgactg ccctgctgcg taacatcgtt
     4801 gctgctgcgt aacatcgttg ctgctccata acatcaaaca tcgacccacg gcgtaacgcg
     4861 cttgctgctt ggatgcccga ggcatagact gtacaaaaaa acagtcataa caagccatga
     4921 aaaccgccac tgcgccgtta ccaccgctgc gttcggtcaa ggttctggac cagttgcgtg
     4981 agcgcatacg ctacttgcat tacagtttac gaaccgaaca ggcttatgtc aattcgagct
     5041 cggtacggcc acgatgcgtc cggcgtagag gatctgctca tgtttgacag cttatc
//
