# Supplementary material for: Expression of in vivo biotinylated recombinant antigens SAG1 and SAG2A from Toxoplasma gondii for improved seroepidemiological bead-based multiplex assays
Source: BMC Biotechnol. 2020 Oct 6;20:53. doi: 10.1186/s12896-020-00646-7 (PMC7542104; doi:10.1186/s12896-020-00646-7)
Supplement: Supplementary file 6 — Additional file 6. Sequence S4. [file 12896_2020_646_MOESM6_ESM.txt]

LOCUS       pBAD1030G_B            4391 bp    DNA        circular     03-SEP-2020
DEFINITION  Cloning vector pRSF1030G, complete sequence.
ACCESSION   KP899257
VERSION     KP899257.1  GI:836714836
KEYWORDS    .
SOURCE      Cloning vector pRSF1030G
  ORGANISM  Cloning vector pRSF1030G other sequences; artificial sequences;
            vectors.
REFERENCE   1  (bases 1 to 3359)
  AUTHORS   Chakravartty,V. and Cronan,J.E.
  TITLE     A series of medium and high copy number arabinose-inducible
            Escherichia coli expression vectors compatible with pBR322 and
            pACYC184
  JOURNAL   Plasmid 81, 21-26 (2015)
   PUBMED   26021570
  REMARK    Publication Status: Available-Online prior to print
REFERENCE   2  (bases 1 to 3359)
  AUTHORS   Chakravartty,V. and Cronan,J.E.
  TITLE     Direct Submission
  JOURNAL   Submitted (06-MAR-2015) Microbiology, University of Illinois, 601S.
            Goodwin Ave, Urbana, IL 61801, USA
COMMENT     
COMMENT     
COMMENT     ApEinfo:methylated:1
FEATURES             Location/Qualifiers
     gene            complement(96..974)
                     /gene="araC"
                     /locus_tag="araC"
                     /label="araC"
                     /ApEinfo_label="araC"
                     /ApEinfo_fwdcolor="pink"
                     /ApEinfo_revcolor="pink"
                     /ApEinfo_graphicformat="arrow_data {{0 1 2 0 0 -1} {} 0}
                     width 5 offset 0"
     gene            complement(3577..4110)
                     /gene="aacC1"
                     /locus_tag="GentR"
                     /label="GentR"
                     /ApEinfo_label="GentR"
                     /ApEinfo_fwdcolor="pink"
                     /ApEinfo_revcolor="#993366"
                     /ApEinfo_graphicformat="arrow_data {{0 1 2 0 0 -1} {} 0}
                     width 5 offset 0"
     misc_feature    1389..2351
                     /locus_tag="BirA"
                     /label="BirA"
                     /ApEinfo_label="BirA"
                     /ApEinfo_fwdcolor="#ff7171"
                     /ApEinfo_revcolor="green"
                     /ApEinfo_graphicformat="arrow_data {{0 1 2 0 0 -1} {} 0}
                     width 5 offset 0"
     misc_feature    join(1341..1356,1358..1360)
                     /locus_tag="tev site"
                     /label="tev site"
                     /ApEinfo_label="tev site"
                     /ApEinfo_fwdcolor="#6cbe43"
                     /ApEinfo_revcolor="green"
                     /ApEinfo_graphicformat="arrow_data {{0 1 2 0 0 -1} {} 0}
                     width 5 offset 0"
     misc_feature    2993..3494
                     /locus_tag="RSF1030 ori"
                     /label="RSF1030 ori"
                     /ApEinfo_label="RSF1030 ori"
                     /ApEinfo_fwdcolor="#ff73fb"
                     /ApEinfo_revcolor="green"
                     /ApEinfo_graphicformat="arrow_data {{0 1 2 0 0 -1} {} 0}
                     width 5 offset 0"
     misc_feature    join(1362..1363,1365..1388)
                     /locus_tag="HA-tag"
                     /label="HA-tag"
                     /ApEinfo_label="HA-tag"
                     /ApEinfo_fwdcolor="#ffdd4e"
                     /ApEinfo_revcolor="green"
                     /ApEinfo_graphicformat="arrow_data {{0 1 2 0 0 -1} {} 0}
                     width 5 offset 0"
     misc_feature    1001..1304
                     /locus_tag="araPm"
                     /label="araPm"
                     /ApEinfo_label="araPm"
                     /ApEinfo_fwdcolor="#ffdd74"
                     /ApEinfo_revcolor="green"
                     /ApEinfo_graphicformat="arrow_data {{0 1 2 0 0 -1} {} 0}
                     width 5 offset 0"
ORIGIN
        1 atcgatgcat aatgtgcctg tcaaatggac gaagcaggga ttctgcaaac cctatgctac
       61 tccgtcaagc cgtcaattgt ctgattcgtt accaattatg acaacttgac ggctacatca
      121 ttcacttttt cttcacaacc ggcacggaac tcgctcgggc tggccccggt gcatttttta
      181 aatacccgcg agaaatagag ttgatcgtca aaaccaacat tgcgaccgac ggtggcgata
      241 ggcatccggg tggtgctcaa aagcagcttc gcctggctga tacgttggtc ctcgcgccag
      301 cttaagacgc taatccctaa ctgctggcgg aaaagatgtg acagacgcga cggcgacaag
      361 caaacatgct gtgcgacgct ggcgatatca aaattgctgt ctgccaggtg atcgctgatg
      421 tactgacaag cctcgcgtac ccgattatcc atcggtggat ggagcgactc gttaatcgct
      481 tccatgcgcc gcagtaacaa ttgctcaagc agatttatcg ccagcagctc cgaatagcgc
      541 ccttcccctt gcccggcgtt aatgatttgc ccaaacaggt cgctgaaatg cggctggtgc
      601 gcttcatccg ggcgaaagaa ccccgtattg gcaaatattg acggccagtt aagccattca
      661 tgccagtagg cgcgcggacg aaagtaaacc cactggtgat accattcgcg agcctccgga
      721 tgacgaccgt agtgatgaat ctctcctggc gggaacagca aaatatcacc cggtcggcaa
      781 acaaattctc gtccctgatt tttcaccacc ccctgaccgc gaatggtgag attgagaata
      841 taacctttca ttcccagcgg tcggtcgata aaaaaatcga gataaccgtt ggcctcaatc
      901 ggcgttaaac ccgccaccag atgggcatta aacgagtatc ccggcagcag gggatcattt
      961 tgcgcttcag ccatactttt catactcccg ccattcagag aagaaaccaa ttgtccatat
     1021 tgcatcagac attgccgtca ctgcgtcttt tactggctct tctcgctaac caaaccggta
     1081 accccgctta ttaaaagcat tctgtaacaa agcgggacca aagccatgac aaaaacgcgt
     1141 aacaaaagtg tctataatca cggcagaaaa gtccacattg attatttgca cggcgtcaca
     1201 ctttgctatg ccatagcatt tttatccata agattagcgg atcctacctg acgcttttta
     1261 tcgcaactct ctactgtttc tccatacccg tttttttggg ctagcaggag gaattcaccA
     1321 TGaatcgtcg tcgccgtcgc GAGAACCTGT ACTTCCAGGG aTAtCCGTAT GACGTTCCGG
     1381 ACTACGCTAT GAAGGATAAC ACCGTGCCAC TGAAATTGAT TGCCCTGTTA GCGAACGGTG
     1441 AATTTCACTC TGGCGAGCAG TTGGGTGAAA CGCTGGGAAT GAGCCGGGCG GCTATTAATA
     1501 AACACATTCA GACACTGCGT GACTGGGGCG TTGATGTCTT TACCGTTCCG GGTAAAGGAT
     1561 ACAGCCTGCC TGAGCCCATC CAGTTACTTA ATGCTGAACA GATATTGGGT CAGCTGGATG
     1621 GCGGTAGTGT AGCCGTGCTG CCAGTTATTG ACTCCACGAA TCAGTACCTT CTTGATCGTA
     1681 TCGGAGAGCT TAAATCGGGC GATGCCTGTG TTGCAGAATA CCAGCAGGCT GGCCGTGGTC
     1741 GCCGGGGGCG GAAATGGTTT TCGCCTTTTG GCGCAAACTT ATATTTGTCG ATGTTCTGGC
     1801 GTCTGGAACA AGGCCCGGCG GCGGCGATTG GTTTAAGTCT GGTTATCGGT ATCGTGATGG
     1861 CGGAAGTATT ACGCAAGCTG GGAGCAGATA AAGTTCGTGT CAAATGGCCT AATGACCTCT
     1921 ATCTGCAGGA TCGCAAGCTG GCAGGCATTC TTGTGGAGCT GACTGGCAAA ACTGGCGATG
     1981 CGGCGCAAAT AGTCATTGGA GCCGGGATCA ACATGGCAAT GCGCCGTGTT GAAGAGAGTG
     2041 TCGTTAATCA GGGGTGGATC ACGCTGCAGG AAGCGGGGAT CAATCTCGAT CGTAATACGT
     2101 TGGCGGCCAT GCTAATACGT GAATTACGTG CTGCGTTGGA ACTCTTCGAA CAAGAAGGAT
     2161 TGGCACCTTA TCTGTCGCGC TGGGAAAAGC TGGATAATTT TATTAATCGC CCAGTGAAAC
     2221 TTATCATTGG TGATAAAGAA ATATTTGGCA TTTCACGCGG AATAGACAAA CAGGGGGCTT
     2281 TATTACTTGA GCAGGATGGA ATAATAAAAC CCTGGATGGG CGGTGAAATA TCCCTGCGTA
     2341 GTGCAGAAAA Ataagtaccc ggggatcctc tagagtcgac ctgcaggcat gcaagcttgg
     2401 ctgttttggc ggatgagaga agattttcag cctgatacag attaaatcag aacgcagaag
     2461 cggtctgata aaacagaatt tgcctggcgg cagtagcgcg gtggtcccac ctgaccccat
     2521 gccgaactca gaagtgaaac gccgtagcgc cgatggtagt gtggggtctc cccatgcgag
     2581 agtagggaac tgccaggcat caaataaaac gaaaggctca gtcgaaagac tgggcctttc
     2641 gttttatctg ttgtttgtcg gtgaacgctc tcctgagtag gacaaatccg ccgggagcgg
     2701 atttgaacgt tgcgaagcaa cggcccggag ggtggcgggc aggacgcccg ccataaactg
     2761 ccaggcatca aattaagcag aaggccatcc tgacggatgg cctttttgcg tttctacaaa
     2821 ctcttttgtt tatttttcta aatacattca aatatgtatc cgctccatgt gagcaaaaag
     2881 caaagcaccg gaagaagcca acgccgcagg cgtttttcca taggctccgc ccccctgacg
     2941 agcatcacaa aaatcgacgc tcaagccaga ggtggcgaaa cccgacagga ctataaagat
     3001 accaggcgtt tccccctgga agctccctcg tgcgctctcc tgttccgacc ctgccgctta
     3061 ccggatacct gtccgccttt ctcccttcgg gaagcgtggc gctttctcat agctcacgct
     3121 gttggtatct cagttcggtg taggtcgttc gctccaagct gggctgtgtg cacgaacccc
     3181 ccgttcagcc cgaccgctgc gccttatccg gtaactatcg tcttgagtcc aacccggtaa
     3241 gacacgactt atcgccactg gcagcagcca ttggtaactg atttagagga gtttgtcttg
     3301 aagttatgca cctgttaagg ctaaactgaa agaacagatt ttggtgactg cgctcctcca
     3361 agccagttac cttggttcaa agagttggta gctcagcgaa ccttgagaaa accaccgttg
     3421 gtagcggtgg tttttcttta tttatgagat gatgaatcaa tcggtctatc aagtcaacga
     3481 acagctattc cgttcgagct cgaattggcc gcggcgttgt gacaatttac cgaacaactc
     3541 cgcggccggg aagccgatct cggcttgaac gaattgttag gtggcggtac ttgggtcgat
     3601 atcaaagtgc atcacttctt cccgtatgcc caactttgta tagagagcca ctgcgggatc
     3661 gtcaccgtaa tctgcttgca cgtagatcac ataagcacca agcgcgttgg cctcatgctt
     3721 gaggagattg atgagcgcgg tggcaatgcc ctgcctccgg tgctcgccgg agactgcgag
     3781 atcatagata tagatctcac tacgcggctg ctcaaacctg ggcagaacgt aagccgcgag
     3841 agcgccaaca accgcttctt ggtcgaaggc agcaagcgcg atgaatgtct tactacggag
     3901 caagttcccg aggtaatcgg agtccggctg atgttgggag taggtggcta cgtctccgaa
     3961 ctcacgaccg aaaagatcaa gagcagcccg catggatttg acttggtcag ggccgagcct
     4021 acatgtgcga atgatgccca tacttgagcc acctaacttt gttttagggc gactgccctg
     4081 ctgcgtaaca tcgttgctgc tgcgtaacat cgttgctgct ccataacatc aaacatcgac
     4141 ccacggcgta acgcgcttgc tgcttggatg cccgaggcat agactgtaca aaaaaacagt
     4201 cataacaagc catgaaaacc gccactgcgc cgttaccacc gctgcgttcg gtcaaggttc
     4261 tggaccagtt gcgtgagcgc atacgctact tgcattacag tttacgaacc gaacaggctt
     4321 atgtcaattc gagctcggta cggccacgat gcgtccggcg tagaggatct gctcatgttt
     4381 gacagcttat c    
//
